# Supplementary material for: Protective Effects of Myrtus communis Essential Oil Against Bisphenol A-Induced Sperm Dysfunction: Insights from Lipidomic, Amino Acid Profiling, Oxidative Stress and Molecular Docking
Source: Antioxidants (Basel). 2026 Apr 24;15(5):536. doi: 10.3390/antiox15050536 (PMC13203262; doi:10.3390/antiox15050536)
Supplement: Supplementary file 1 [file antioxidants-15-00536-s001.zip]

Archive with 1 entries (1 files):
- antioxidants-4191924-supplementary.pdf
